# Supplementary material for: Influence of Changing Weather on Old and New Maize Hybrids: A Case Study in Romania
Source: Plants (Basel). 2024 Nov 27;13(23):3322. doi: 10.3390/plants13233322 (PMC11644749; doi:10.3390/plants13233322)
Supplement: Supplementary file 1 [file plants-13-03322-s001.zip]

Archive with 1 entries (1 files):
- plants-3277194-supplementary.pdf
